# Supplementary material for: The Operophtera brumata Nucleopolyhedrovirus (OpbuNPV) Represents an Early, Divergent Lineage within Genus Alphabaculovirus
Source: Viruses. 2017 Oct 21;9(10):307. doi: 10.3390/v9100307 (PMC5691658; doi:10.3390/v9100307)
Supplement: Supplementary file 1 [file viruses-09-00307-s001.zip]

Archive with 3 entries (3 files):
- Figure S1 - Frequencies of polymorphisms in the OpbuNPV-MA genome assembly.pptx
- Table S1 Names, abbreviations, and GenBank accession numbers of taxa used in phylogenetic inference.xlsx
- Table S2 OpbuNPV-MA open reading frames (ORFs) and homologous repeat regions (hrs).docx
