# Supplementary material for: The Operophtera brumata Nucleopolyhedrovirus (OpbuNPV) Represents an Early, Divergent Lineage within Genus Alphabaculovirus
Source: Viruses. 2017 Oct 21;9(10):307. doi: 10.3390/v9100307 (PMC5691658; doi:10.3390/v9100307)
Supplement: Supplementary file 1 [file viruses-09-00307-s001.zip › Table S1 Names, abbreviations, and GenBank accession numbers of taxa used in phylogenetic inference.xlsx]

## Sheet: Sheet1
Table S1 Names, abbreviations, and GenBank accession numbers of taxa used in phylogenetic inference.
Taxa	Virus abbreviation	Clade or Classification	GenBank accession number
			Figure 5 - IAP	Figure 6 - ChaB	Figure 7 - DNA photolyase	Figure 8 - RR1	Figure 9 - RR2	Figure 10 - core genes (genome sequence)
Antheraea pernyi nucleopolyhedrovirus Liaoning	AnpeNPV-Liaoning	Alphabaculovirus group I	YP_611079	—	—	—	—	DQ486030
Anticarsia gemmatalis multiple nucleopolyhedrovirus 2D	AgMNPV-2D	Alphabaculovirus group I	YP_803434 (IAP-1), YP_803428 (IAP-3)	—	—	—	—	DQ813662
Autographa californica multiple nucleopolyhedrovirus C6	AcMNPV-C6	Alphabaculovirus group I	NP_054056 (IAP-1)	—	—	—	—	L22858
Bombyx mori nucleopolyhedrovirus T3	BmNPV-T3	Alphabaculovirus group I	—	—	—	—	—	L33180
Catopsilia pomona nucleopolyhedrovirus-416	CapoNPV-416	Alphabaculovirus group I	—	—	—	—	—	KU565883
Choristoneura fumiferana multiple nucleopolyhedrovirus-Ireland	CfMNPV-Ireland	Alphabaculovirus group I	NP_848348 (IAP-1); NP_848342 (IAP-3)	—	—	—	—	AF512031
Choristoneura fumiferana DEF multiple nucleopolyhedrovirus	CfDEFMNPV	Alphabaculovirus group I	NP_932639 (IAP-3)	—	—	—	—	AY327402
Choristoneura murinana nucleopolyhedrovirus Darmstadt	ChmuNPV-Darmstadt	Alphabaculovirus group I	YP_008992207 (IAP-3)	—	—	—	—	KF894742
Choristoneura occidentalis nucleopolyhedrovirus BC1	ChocNPV-BC1	Alphabaculovirus group I	YP_008378620 (IAP-3)	—	—	—	—	—
Choristoneura rosaceana nucleopolyhedrovirus NB1	ChroNPV-NB1	Alphabaculovirus group I	YP_008378470	—	—	—	—	KC961304
Condylorrhiza vestigialis multiple nuclepolyhedrovirus Brazil	CoveMNPV-Brazil	Alphabaculovirus group I	AJD09274	—	—	—	—	KJ631623
Dasychira pudibunda nucleopolyhedrovirus ML1	DapuNPV-ML1	Alphabaculovirus group I	AKR14200	—	—	AKR14205	AKR14199	KP747440
Dendrolimus kikuchii nucleopolyhedrovirus YN	DekiNPV-YN	Alphabaculovirus group I	AFS51919	—	—	—	—	—
Epiphyas postvittana nucleopolyhedrovirus	EppoNPV	Alphabaculovirus group I	NP_203202 (IAP-1); NP_203195 (IAP-3)	—	—	—	—	AY043265
Hyphantria cunea nucleopolyhedrovirus-N9	HycuNPV-N9	Alphabaculovirus group I	YP_473302 (IAP-1); YP_473308 (IAP-3)	—	—	—	—	AP009046
Lonomia obliqua multiple nucleopolyhedrovirus SP/2000	LoobMNPV-SP/2000	Alphabaculovirus group I	—	—	—	—	—	KP763670
Maruca vitrata nucleopolyhedrovirus-Taiwan	MaviNPV-Taiwan	Alphabaculovirus group I	YP_950748 (IAP-1)	—	—	—	—	EF125867
Orgyia pseudotsugata multiple nucleopolyhedrovirus	OpMNPV	Alphabaculovirus group I	NP_046197 (IAP-1); NP_046191 (IAP-3)	—	—	NP_046188	—	U75930
Thysanoplusia orichalcea nucleopolyhedrovirus P2	ThorNPV-P2	Alphabaculovirus group I	YP_002332813	—	—	—	—	JX467702
Adoxophyes honmai nucleopolyhedrovirus ADN001	AdhoNPV-ADN001	Alphabaculovirus group I	—	—	—	—	—	AP006270
Adoxophyes orana nucleopolyhedrovirus English	AdorNPV-English	Alphabaculovirus group II	YP_002300603	—	—	—	—	—
Agrotis ipsilon multiple nucleopolyhedrovirus-Illinois	AgipMNPV-Illinois	Alphabaculovirus group II	YP_002268158	YP_002268147; YP_002268148	—	YP_002268193	YP_002268082	EU839994
Agrotis segetum nucleopolyhedrovirus A	AgseNPV-A	Alphabaculovirus group II	YP_529789	YP_529778; YP_529779	—	YP_529823	YP_529717	DQ123841
Agrotis segetum nucleopolyhedrovirus B	AgseNPV-B	Alphabaculovirus group II	YP_009112678	YP_009112666; YP_009112667	—	YP_009112711	YP_009112606	KM102981
Apocheima cinerarium nucleopolyhedrovirus	ApciNPV	Alphabaculovirus group II	—	YP_006607801; YP_006607802	—	—	—	FJ914221
Buzura suppressaria nucleopolyhedrovirus Hubei	BusuNPV-Hubei	Alphabaculovirus group II	YP_009001870	YP_009001815; YP_009001816	—	—	—	KF611977
Chrysodeixis chalcites nucleopolyhedrovirus	ChchNPV	Alphabaculovirus group II	YP_249643	YP_249653; YP_249654	AAY83999 (PHR1); YP_249676 (PHR2)	YP_249755	YP_249726	AY864330
Clanis bilineata nucleopolyhedrovirus DZ1	ClbiNPV-DZ1	Alphabaculovirus group II	—	—	—	—	—	DQ504428
Ectropis obliqua nucleopolyhedrovirus A1	EcobNPV-A1	Alphabaculovirus group II	—	YP_874236; YP_874237	—	YP_874319	AGS47859	DQ837165
Euproctis pseudoconspersa nucleopolyhedrovirus Hangzhou	EupsNPV-Hangzhou	Alphabaculovirus group II	—	—	—	YP_002854736	YP_002854746	FJ227128
Helicoverpa armigera nucleopolyhedrovirus G4	HearSNPV-G4	Alphabaculovirus group II	YP_002332667	AAG53794; AAG53795	—	—	—	AF271059
Hemileuca sp. nucleopolyhedrovirus	HespNPV	Alphabaculovirus group II	—	AGR56799; YP_008378264	—	YP_008378353	YP_008378344	KF158713
Lambdina fiscellaria nucleopolyhedrovirus GR15	LafiNPV-GR15	Alphabaculovirus group II	YP_009133248	YP_009133295; YP_009133296	—	YP_009133212	YP_009133220	KP752043
Leucania separata nucleopolyhedrovirus AH1	LeseNPV-AH1	Alphabaculovirus group II	YP_758337	BAA24246; BAA24247	—	—	—	AY394490
Lymantria dispar multiple nucleopolyhedrovirus 5-6	LdMNPV 5-6	Alphabaculovirus group II	—	YP_003517798; NP_047697; NP_047698		AAC70334	AAC70333 (rr2a); NP_047757 (rr2b)	AF081810
Lymantria dispar multiple nucleopolyhedrovirus-BNP	LdMNPV-BNP	Alphabaculovirus group II	—	—	ANS70923	—	—	—
Lymantria xylina multiple nucleopolyhedrovirus 5	LyxyMNPV-5	Alphabaculovirus group II	—	YP_003517799	—	—	—	GQ202541
Mamestra brassicae nucleopolyhedrovirus K1	MabrNPV-K1	Alphabaculovirus group II	YP_009011194	—	—	—	—	JQ798165
Mamestra configurata nucleopolyhedrovirus A 90/2	MacoNPV-A 90/2	Alphabaculovirus group II	NP_613222	NP_613211; NP_613212	—	NP_613252	NP_613141	U59461
Mamestra configurata nucleopolyhedrovirus B	MacoNPV-B	Alphabaculovirus group II	NP_689312	NP_689301; NP_689302	—	NP_689342	NP_689227	AY126275
Orgyia leucostigma nucleopolyhedrovirus CFS-77	OrleNPV CFS-77	Alphabaculovirus group II	—	—	—	YP_001651045	YP_001651030	EU309041
Peridroma sp. nucleopolyhedrovirus-GR_167	PespNPV-GR_167	Alphabaculovirus group II	—	—	—	YP_009049963	YP_009049935	KM009991
Perigonia lusca single nucleopolyhedrovirus B	PeluSNPV-B	Alphabaculovirus group II	—	—	—	YP_009165745	YP_009165726	KM596836
Pseudoplusia includens single nucleopolyhedrovirus IE	PsinSNPV-IE	Alphabaculovirus group II	—	YP_009116963; YP_009116964	YP_009116981	YP_009117054	YP_009117029	KJ631622
Spodoptera exigua multiple nucleopolyhedrovirus US	SeMNPV-US	Alphabaculovirus group II	NP_037870	NP_037860; NP_037861	—	NP_037899	NP_037805	AF169823
Spodoptera frugiperda multiple nucleopolyhedrovirus 3AP2	SfMNPV-3AP2	Alphabaculovirus group II	YP_001036403	YP_001036392; YP_001036393	—	YP_001036435	—	EF035042
Spodoptera littoralis nucleopolyhedrovirus AN1956	SpliNPV-AN1956	Alphabaculovirus group II	—	AGE89903; AGE89904	—	AGE89875	AGE89912	JX454574
Spodoptera litura nucleopolyhedrovirus G2	SpltNPV-G2	Alphabaculovirus group II	—	NP_258320; NP_258321	—	AAL01709	NP_258331	AF325155
Spodoptera litura nucleopolyhedrovirus II	SpltNPV-II	Alphabaculovirus group II	YP_002332813	YP_002332801; YP_002332802	—	YP_002332844	YP_002332744	EU780426
Sucra jujuba nucleopolyhedrovirus-473	SujuNPV-473	Alphabaculovirus group II	—	YP_009186736; YP_009186737	AIU41370	—	—	KJ676450
Trichoplusia ni single nucleopolyhedrovirus-Canada	TnSNPV-Canada	Alphabaculovirus group II	ACD84806	YP_308936; YP_308937		YP_309033	YP_309003	DQ017380
Urbanus proteus nucleopolyhedrovirus-Southern Brazil	UrprNPV-Southern Brazil	Alphabaculovirus group II	—	—	—	—	—	KR011717
Adoxophyes orana granulovirus English	AdorGV-English	Betabaculovirus	NP_872543 (IAP-3); NP_872553 (IAP-5)	—	—	—	—	AF547984
Agrotis segetum granulovirus DA	AgseGV-DA	Betabaculovirus	AKN63337 (IAP-1)	YP_006260		YP_006307	YP_006306	—
Choristoneura occidentalis granulovirus	ChocGV	Betabaculovirus	YP_654505 (IAP-3); YP_654516 (IAP-5)	—	—	—	—	—
Clostera anachoreta granulovirus HBHN	ClanGV-HBHN	Betabaculovirus	YP_004376308 (IAP-5)	—	—	—	—	—
Clostera anastomosis granulovirus A	CalGV-Henan, or ClasGV-A	Betabaculovirus	YP_008720048 (IAP-5)	—	—	—	—	—
Clostera anastomosis granulovirus B	ClasGV-B	Betabaculovirus	AKS25432	—	—	—	—	—
Cryptophlebia leucotreta granulovirus CV3	CrleGV-CV3	Betabaculovirus	NP_891863 (IAP-3); NP_891953 (IAP-5); NP_891932	—	—	—	—	—
Cydia pomonella granulovirus M1	CpGV-M1	Betabaculovirus	NP_148801 (IAP-3); NP_148900 (IAP-5); AAK70754	—	—	NP_148911	NP_148912	U53466
Diatraea saccharalis granulovirus Parana-2009	DisaGV-Parana-2009	Betabaculovirus	YP_009182263 (IAP-3); AKN80754 (IAP-5)	—	—	YP_009182313	YP_009182314	—
Epinotia aporema granulovirus Oliveros.Santa Fe	EpapGV-Oliveros.Santa Fe	Betabaculovirus	YP_006908519 (IAP-3); YP_009182301 (IAP-5)	—	—	YP_006908510	YP_006908511	—
Erinnyis ello granulovirus-S68	ErelGV-S68	Betabaculovirus	YP_006908519 (IAP-3); YP_006908619 (IAP-5)	—	—	—	—	—
Helicoverpa armigera granulovirus	HearGV	Betabaculovirus	YP_009091936 (IAP-3)	—	—	—	—	JN408834
Mythimna unipuncta granulovirus #8	MyunGV#8	Betabaculovirus	—	YP_009345814	—	—	—	—
Phthorimaea operculella granulovirus-T	PhopGV-T	Betabaculovirus	NP_663251 (IAP-1)	—	—	NP_663284	NP_663285	—
Pieris rapae granulovirus Wuhan	PiraGV-Wuhan	Betabaculovirus	YP_003429403 (IAP-1); YP_003429422 (IAP-2)	—	—	—	—	—
Plodia interpunctella granulovirus-Cambridge	PiGV-Cambridge	Betabaculovirus	—	—	—	YP_009330244	YP_009330245	—
Plutella xylostella granulovirus K1	PlxyGV-K1	Betabaculovirus	YP_003429422 (IAP-5)	—	—	—	—	AF270937
Pseudaletia unipuncta granulovirus H	PsunGV-H	Betabaculovirus	YP_003422482 (IAP-3)	YP_003422445	—	—	—	—
Spodoptera frugiperda granulovirus VG008	SpfrGV-VG008	Betabaculovirus	—	YP_009121873	AJK91712	—	—	—
Spodoptera litura granulovirus K1	SpltGV-K1	Betabaculovirus	YP_001257057 (IAP-5)	—	ABQ51993	—	—	—
Trichoplusia ni granulovirus	TnGV	Betabaculovirus	AF079223_2 (IAP-5)	—	YP_308955	—	—	—
Xestia c-nigrum granulovirus α4	XecnGV-α4	Betabaculovirus	—	AAF05216	—	—	—	AF162221
Neodiprion lecontei nucleopolyhedrovirus	NeleNPV	Gammabaculovirus	—	—	—	—	—	AY349019
Neodiprion sertifer nucleopolyhedrovirus	NeseNPV	Gammabaculovirus	—	—	—	—	—	AY430810
Culex nigripalpus nucleopolyhedrovirus Florida1997	CuniNPV-Florida1997	Deltabaculovirus	—	—	—	—	—	AF403738
Adoxophyes honmai entomopoxvirus-Tokyo	AHEV-Tokyo	Entomopoxvirinae	—	—	—	—	YP_008003843	—
Amsacta moorei entomopoxvirus	AMEV	Entomopoxvirinae	NP_064803	—	—	—	—	—
Choristoneura biennis entomopoxvirus	CBEV	Entomopoxvirinae	YP_008004205	—	—	—	YP_008004132	—
Choristoneura rosaceana entomopoxvirus	CREV	Entomopoxvirinae	YP_008004507	—	—	—	YP_008004447	—
Melanoplus sanguinipes entomopoxvirus-Tucson	MSEV-Tucson	Entomopoxvirinae	YP_008003675	—	AAC97743	—	—	—
Trichoplusia ni ascovirus 2c	TnAV-2c	Ascoviridae	—	—	—		YP_803312	—
Musca domestica salivary gland hypertrophy virus	MdSGHV	Hytrosaviridae	—	—	—	YP_001883393	ACD03521	—
Gryllus bimaculatus nudivirus	GbNV	Nudiviridae	—	—	—	YP_001111349	YP_001111330	—
Nilaparvata lugens endogenous nudivirus	—	—	—	—	—	AHW98289	AHW98248	—
Oryctes rhinoceros nudivirus-Ma07	OrNV-Ma07	Nudiviridae	—	—	—	YP_002321362	YP_002321413	—
Pediculus humanus corporis	—	Insecta: Anoplura	—	—	—	EEB15136	XP_002427066	—
Aethina tumida	—	Insecta: Coleoptera	—	—	—	XP_019873158	XP_019864914	—
Agrilus planipennis	—	Insecta: Coleoptera	—	—	—	XP_018331708	XP_018334534	—
Anoplophora glabripennis	—	Insecta: Coleoptera	—	—	—	XP_018575317	—	—
Dendroctonus ponderosae	—	Insecta: Coleoptera	ERL95188	—	—	ERL85458	XP_019761895	—
Tribolium castaneum	—	Insecta: Coleoptera	NP_001280519	—	—	—	—	—
Orchesella cincta	—	Insecta: Collembola	—	—	—	—	ODM91095	—
Aedes aegypti	—	Insecta: Diptera	—	—	—	—	—	—
Aedes albopictus	—	Insecta: Diptera	AF488809_1	—	XP_019562611	—	—	—
Anopheles gambiae str. PEST	—	Insecta: Diptera	—	—	EAA09350	EAL39294	XP_308927	—
Culex pipiens	—	Insecta: Diptera	—	—	—	—	—	—
Culex quinquefasciatus	—	Insecta: Diptera	XP_001843370	—	EDS41013	XP_001847305	XP_001844006	—
Drosophila melanogaster	—	Insecta: Diptera	NP_524101	—	—	—	—	—
Nyssomyia neivai	—	Insecta: Diptera	—	—	—	—	JAV11286	—
Bemisia tabaci	—	Insecta: Hemiptera	—	—	XP_018905816	XP_018905551	XP_018912673	—
Diaphorina citri	—	Insecta: Hemiptera	ABC25070	—	—	—	—	—
Halyomorpha halys	—	Insecta: Hemiptera	ALB25537	—	—	XP_014292905	XP_014293745
Lygus lineolaris	—	Insecta: Hemiptera	XP_008469338	—	—	—	—	—
Apis mellifera	—	Insecta: Hymenoptera	XP_006570777	—	XP_006564509	—	—	—
Rhodnius neglectus	—	Insecta: Hymenoptera	—	—	—	JAI55417	—	—
Rhodnius prolixus	—	Insecta: Hymenoptera	—	—	—	—	JAA77007	—
Zootermopsis nevadensis	—	Insecta: Isoptera	XP_006570777	—		KDR22970	KDR15057
Amyelois transitella	—	Insecta: Lepidoptera	XP_003393060	—	XP_013183955	XP_013187314	XP_013191965
Bombyx mori	—	Insecta: Lepidoptera	XP_011136251	—	XP_004930027	XP_004925552	NP_001244266
Danaus plexippus	—	Insecta: Lepidoptera	EHJ76448	—	EHJ68626	EHJ68034	EHJ77546
Galleria mellonella	—	Insecta: Lepidoptera	XP_008554573	—	—	—	—	—
Helicoverpa armigera	—	Insecta: Lepidoptera	KDR09161	—	—	—	—	—
Limulus polyphemus	—	Insecta: Lepidoptera	—	—	XP_013787452	—	—	—
Lymantria dispar	—	Insecta: Lepidoptera	BAM63312	—	—	—	—	—
Mythimna separata	—	Insecta: Lepidoptera	BAM76810	—	—	—	—	—
Papilio xuthus	—	Insecta: Lepidoptera	—	—	XP_013176566	—	—	—
Pararge aegeria	—	Insecta: Lepidoptera	JAA88269	—	—	JAA81074	JAA88654	—
Plutella xylostella	—	Insecta: Lepidoptera	—	—	XP_011561244	XP_011563970	XP_011550799	—
Spodoptera exigua	—	Insecta: Lepidoptera	ABA62322	—	—	—	—	—
Spodoptera frugiperda	—	Insecta: Lepidoptera	AAF35285	—	—	—	—	—
Trichoplusia ni	—	Insecta: Lepidoptera	AAF19819	—	—	—	—	—
Bacillus boroniphilus JCM 2	—	Bacteria	—	GAE45380	—	—	—	—
Bacillus cereus ATCC 14579	—	Bacteria	—	—	AAP10079	—	—	—
Bacillus mediterraneensis	—	Bacteria	—	WP_071458503	—	—	—	—
Bacillus selenatarsenatis S	—	Bacteria	—	GAM12269	—	—	—	—
Bacillus sp. FJAT-27986	—	Bacteria	—	OCA90217	—	—	—	—
Bacillus thuringiensis IBL200	—	Bacteria	—	—	—	EEM97377	EEM97378	—
Bacillus vireti	—	Bacteria	—	KLT15709	—	—	—	—
Citrobacter sedlakii	—	Bacteria	—	WP_042283612	—	—	—	—
Crocinitomix sp. MedPE-SWsnd	—	Bacteria	—	—	—	—	OIQ27422	—
E. coli DH1	—	Bacteria	—	BAJ43015.1	—	—	—	—
Enterobacter cloacae	—	Bacteria	—	WP_063199327	—	—	—	—
Methyllobacter luteus	—	Bacteria	—	WP_027157318	—	—	—	—
Microscilla marina ATCC 23134	—	Bacteria	—	—	—	—	EAY24093	—
Nostoc piscinale CENA 21	—	Bacteria	—	ALF52420	—	—	—	—
Nostoc punctiforme PCC 73102	—	Bacteria	—	ACC84827	—	—	—	—
Paenibacillus sp. FSL R5-0490	—	Bacteria	—	OMF56832	—	—	—	—
Rhodopseudomonas palustris DX-11	—	Bacteria	—	ADU41855	—	—	—	—
Rhodospirillales bacterium 69-11	—	Bacteria	—	OJW25197	—	—	—	—
Exaiptasia pallida	—	Cnidaria	—	—	—	KXJ21034	—	—
Hydra vulgaris	—	Cnidaria	—	—	—	XP_002156185	—	—
Magnaporthiopsis poae ATCC 64411	—	Fungi	—	—	—	—	KLU89027	—
Metarhizium guizhouense ARSEF 977	—	Fungi	—	—	—	—	KID89151	—
Nosema ceranae	—	Fungi	—	—	—	—	KKO75871	—
Spizellomyces punctatus DAOM BR117	—	Fungi	—	—	—	—	KND04818	—
